# Supplementary material for: Establishment and Functional Characterization of Murine Monoclonal Antibodies Recognizing Neuritin
Source: Antibodies (Basel). 2023 Apr 7;12(2):28. doi: 10.3390/antib12020028 (PMC10123642; doi:10.3390/antib12020028)
Supplement: Supplementary file 1 [file antibodies-12-00028-s001.zip]

Archive with 1 entries (1 files):
- antibodies-2189924-supplementary.pdf
